# Supplementary material for: Genomic Structural Equation Modeling Combined With Post‐GWAS Analysis Identifies Two Risk Gene Loci and Functionally Sensitive Genes Associated With Cardiac Conduction Block
Source: Genet Res (Camb). 2026 Jan 14;2026:1063531. doi: 10.1155/genr/1063531 (PMC12801132; doi:10.1155/genr/1063531)
Supplement: Supplementary file 1 — Supporting Information Additional supporting information can be found online in the Supporting Information section. [file GENR-2026-1063531-s001.zip]

Archive with 10 entries (10 files):
- Figure_S1 (1).pdf
- STROBE-MR-checklist-fillable.docx
- Table S1.docx
- Table S2.docx
- Table S3.docx
- Table S4.docx
- Table S5.docx
- Table S6.docx
- Table S7.docx
- Table S8.docx
